# Supplementary material for: Abnormal Cholesterol Metabolism and Lysosomal Dysfunction Induce Age-Related Hearing Loss by Inhibiting mTORC1-TFEB-Dependent Autophagy
Source: Int J Mol Sci. 2023 Dec 15;24(24):17513. doi: 10.3390/ijms242417513 (PMC10743727; doi:10.3390/ijms242417513)
Supplement: Supplementary file 1 [file ijms-24-17513-s001.zip]

Archive with 1 entries (1 files):
- ijms-2749027-supplementary.pdf
